# Supplementary material for: SERS Investigation on Oligopeptides Used as Biomimetic Coatings for Medical Devices
Source: Biomolecules. 2021 Jun 29;11(7):959. doi: 10.3390/biom11070959 (PMC8301923; doi:10.3390/biom11070959)
Supplement: Supplementary file 1 [file biomolecules-11-00959-s001.zip]

Archive with 1 entries (1 files):
- biomolecules-1219361-supplementary.pdf
